# Supplementary material for: Light-Dependence of Formate (C1) and Acetate (C2) Transport and Oxidation in Poplar Trees
Source: Plants (Basel). 2022 Aug 9;11(16):2080. doi: 10.3390/plants11162080 (PMC9413118; doi:10.3390/plants11162080)
Supplement: Supplementary file 1 [file plants-11-02080-s001.zip]

Archive with 1 entries (1 files):
- plants-1829496-supplementary.pdf
